# Supplementary material for: Patient perspectives on life impact and unmet needs in giant cell arteritis and polymyalgia rheumatica: insights from social media
Source: Rheumatol Adv Pract. 2025 Dec 2;10(1):rkaf140. doi: 10.1093/rap/rkaf140 (PMC12758118; doi:10.1093/rap/rkaf140)
Supplement: rkaf140_Supplementary_Data [file rkaf140_supplementary_data.zip]

Archive with 1 entries (1 files):
- Supplementary_material (2).docx
